# Supplementary material for: AUNIP Expression Is Correlated With Immune Infiltration and Is a Candidate Diagnostic and Prognostic Biomarker for Hepatocellular Carcinoma and Lung Adenocarcinoma
Source: Front Oncol. 2020 Dec 9;10:590006. doi: 10.3389/fonc.2020.590006 (PMC7756081; doi:10.3389/fonc.2020.590006)
Supplement: Supplementary file 2 [file DataSheet_1.csv]

cancer	infiltrates	rho	p	adj.p
LIHC (n=371)	C3AR1	0.230294559	7.42E-06	0.000114932
LIHC (n=371)	CCR8	0.325489386	1.33E-10	8.50E-09
LIHC (n=371)	CD163	0.138779907	0.00742768	0.044757551
LIHC (n=371)	CD19	0.226761056	1.03E-05	0.000149944
LIHC (n=371)	CD209	0.18229826	0.000417007	0.003799435
LIHC (n=371)	CD68	0.201765428	9.10E-05	0.00105223
LIHC (n=371)	CD84	0.295028552	6.92E-09	2.48E-07
LIHC (n=371)	CD86	0.303393612	2.44E-09	1.12E-07
LIHC (n=371)	CD8A	0.20433383	7.36E-05	0.000868379
LIHC (n=371)	CD8B	0.193230963	0.000180622	0.001948279
LIHC (n=371)	CEACAM3	0.154272666	0.002888797	0.020391508
LIHC (n=371)	CSF1R	0.192771615	0.000187261	0.001997446
LIHC (n=371)	CSF3R	0.300388938	3.56E-09	1.46E-07
LIHC (n=371)	FCGR3B	0.260026999	3.79E-07	8.46E-06
LIHC (n=371)	FCRL2	0.138932839	0.007361901	0.044730539
LIHC (n=371)	FOXP3	0.218452828	2.19E-05	0.000287622
LIHC (n=371)	FPR1	0.232913029	5.80E-06	9.13E-05
LIHC (n=371)	KIR3DL3	0.022582809	0.664605749	0.827524668
LIHC (n=371)	MS4A1	0.039136565	0.452311084	0.695710112
LIHC (n=371)	MS4A4A	0.149073885	0.004004931	0.026699541
LIHC (n=371)	NCR1	0.078233298	0.132555404	0.349334491
LIHC (n=371)	S100A12	-0.031082964	0.550624842	0.756705474
LIHC (n=371)	SIGLEC5	0.254106432	7.07E-07	1.47E-05
LIHC (n=371)	TBX21	0.103378214	0.046610779	0.175977466
LUAD (n=515)	C3AR1	-0.031386959	0.477252926	0.710329936
LUAD (n=515)	CCR8	0.035452949	0.422059781	0.675295649
LUAD (n=515)	CD163	0.051788662	0.240714258	0.485474133
LUAD (n=515)	CD19	-0.068531264	0.120358788	0.32918643
LUAD (n=515)	CD209	0.077386047	0.079339153	0.251371574
LUAD (n=515)	CD68	-0.005209826	0.906112601	0.943457805
LUAD (n=515)	CD84	-0.048866246	0.268329239	0.525706263
LUAD (n=515)	CD86	0.025553809	0.562863433	0.766452335
LUAD (n=515)	CD8A	0.130287994	0.003054929	0.021406799
LUAD (n=515)	CD8B	0.141214036	0.001313636	0.010252765
LUAD (n=515)	CEACAM3	-0.061119279	0.166070248	0.401580449
LUAD (n=515)	CSF1R	-0.073678307	0.094872939	0.28551104
LUAD (n=515)	CSF3R	-0.156815404	0.000354016	0.003456555
LUAD (n=515)	FCGR3B	0.072055511	0.102395395	0.298782916
LUAD (n=515)	FCRL2	-0.060735005	0.168754095	0.405009827
LUAD (n=515)	FOXP3	0.06332116	0.151305806	0.381242977
LUAD (n=515)	FPR1	0.026690288	0.54562101	0.753802298
LUAD (n=515)	KIR3DL3	0.151380327	0.000567052	0.004992532
LUAD (n=515)	MS4A1	-0.171199549	9.44E-05	0.001078828
LUAD (n=515)	MS4A4A	-0.078629883	0.074615416	0.239927542
LUAD (n=515)	NCR1	0.129546672	0.003227899	0.022454946
LUAD (n=515)	S100A12	0.095928204	0.029503741	0.127360844
LUAD (n=515)	SIGLEC5	-0.030233349	0.493600641	0.715156562
LUAD (n=515)	TBX21	0.022222388	0.614863761	0.797402579
