# Supplementary material for: AUNIP Expression Is Correlated With Immune Infiltration and Is a Candidate Diagnostic and Prognostic Biomarker for Hepatocellular Carcinoma and Lung Adenocarcinoma
Source: Front Oncol. 2020 Dec 9;10:590006. doi: 10.3389/fonc.2020.590006 (PMC7756081; doi:10.3389/fonc.2020.590006)
Supplement: Supplementary file 3 [file DataSheet_2.csv]

cancer	infiltrates	rho	p	adj.p
LIHC (n=371)	C3AR1	0.288481009	4.89E-08	1.62E-06
LIHC (n=371)	CCR8	0.372687667	8.26E-13	1.32E-10
LIHC (n=371)	CD163	0.184113333	0.000588701	0.005826319
LIHC (n=371)	CD19	0.241654201	5.63E-06	0.00011757
LIHC (n=371)	CD209	0.204570988	0.000129983	0.001709364
LIHC (n=371)	CD68	0.235472112	9.86E-06	0.000185674
LIHC (n=371)	CD84	0.362900163	3.54E-12	3.92E-10
LIHC (n=371)	CD86	0.375932797	5.05E-13	9.69E-11
LIHC (n=371)	CD8A	0.248968211	2.85E-06	6.36E-05
LIHC (n=371)	CD8B	0.238446799	7.55E-06	0.000146608
LIHC (n=371)	CEACAM3	0.192254464	0.000328693	0.00365075
LIHC (n=371)	CSF1R	0.251596503	2.22E-06	5.19E-05
LIHC (n=371)	CSF3R	0.362630499	3.68E-12	3.92E-10
LIHC (n=371)	FCGR3B	0.259934328	9.83E-07	2.62E-05
LIHC (n=371)	FCRL2	0.192764126	0.000316663	0.003576432
LIHC (n=371)	FOXP3	0.257136696	1.30E-06	3.36E-05
LIHC (n=371)	FPR1	0.286173722	6.31E-08	1.95E-06
LIHC (n=371)	KIR3DL3	0.005897885	0.913082145	0.959227628
LIHC (n=371)	MS4A1	0.075621712	0.161058386	0.419013688
LIHC (n=371)	MS4A4A	0.205123173	0.000124524	0.001660318
LIHC (n=371)	NCR1	0.116027035	0.03119574	0.14608737
LIHC (n=371)	S100A12	-0.03654098	0.498735116	0.721932372
LIHC (n=371)	SIGLEC5	0.301777446	1.07E-08	3.96E-07
LIHC (n=371)	TBX21	0.145795631	0.006673446	0.043738798
LUAD (n=515)	C3AR1	-0.021853672	0.628345883	0.798313775
LUAD (n=515)	CCR8	0.051404976	0.254606545	0.529892372
LUAD (n=515)	CD163	0.062313662	0.167150347	0.427306505
LUAD (n=515)	CD19	-0.074191854	0.099884645	0.312342862
LUAD (n=515)	CD209	0.084222468	0.061676202	0.230385814
LUAD (n=515)	CD68	-0.001203219	0.978740488	0.989874071
LUAD (n=515)	CD84	-0.041040169	0.363186708	0.638655037
LUAD (n=515)	CD86	0.034641836	0.442813162	0.696886287
LUAD (n=515)	CD8A	0.147323693	0.001035382	0.009036057
LUAD (n=515)	CD8B	0.146912768	0.001069861	0.00925285
LUAD (n=515)	CEACAM3	-0.061030098	0.176084507	0.440554031
LUAD (n=515)	CSF1R	-0.065694129	0.145249644	0.390293548
LUAD (n=515)	CSF3R	-0.159317208	0.000383562	0.004046364
LUAD (n=515)	FCGR3B	0.086304853	0.055493948	0.21056992
LUAD (n=515)	FCRL2	-0.055559033	0.21816187	0.495094201
LUAD (n=515)	FOXP3	0.074773554	0.097246832	0.308108774
LUAD (n=515)	FPR1	0.038566971	0.392844683	0.659058841
LUAD (n=515)	KIR3DL3	0.163607312	0.000264228	0.003093397
LUAD (n=515)	MS4A1	-0.180191737	5.73E-05	0.000859247
LUAD (n=515)	MS4A4A	-0.075493717	0.094058384	0.300760148
LUAD (n=515)	NCR1	0.142202507	0.001548198	0.013037459
LUAD (n=515)	S100A12	0.111821599	0.012979337	0.074611759
LUAD (n=515)	SIGLEC5	-0.033642986	0.456084154	0.703924096
LUAD (n=515)	TBX21	0.029984547	0.506546749	0.728074405
