# Supplementary material for: AUNIP Expression Is Correlated With Immune Infiltration and Is a Candidate Diagnostic and Prognostic Biomarker for Hepatocellular Carcinoma and Lung Adenocarcinoma
Source: Front Oncol. 2020 Dec 9;10:590006. doi: 10.3389/fonc.2020.590006 (PMC7756081; doi:10.3389/fonc.2020.590006)
Supplement: Supplementary file 4 [file DataSheet_3.csv]

cancer	variable	partial.cor	p
ACC	Purity	0.285468841	0.013685094
ACC	B Cell	0.304454644	0.008822632
ACC	CD8+ T Cell	-0.051672343	0.664173036
ACC	CD4+ T Cell	0.056613355	0.634261098
ACC	Macrophage	-0.033081329	0.781131643
ACC	Neutrophil	0.183437698	0.120314434
ACC	Dendritic Cell	0.264502992	0.023737804
BLCA	Purity	0.036069261	0.489727758
BLCA	B Cell	0.061308529	0.243957481
BLCA	CD8+ T Cell	0.178937937	0.000583062
BLCA	CD4+ T Cell	-0.157456235	0.002555273
BLCA	Macrophage	0.103778316	0.047565067
BLCA	Neutrophil	0.04230301	0.421650827
BLCA	Dendritic Cell	0.143424513	0.006052422
BRCA	Purity	0.136113351	1.65E-05
BRCA	B Cell	0.169409441	9.98E-08
BRCA	CD8+ T Cell	0.041650881	0.193562647
BRCA	CD4+ T Cell	0.015551361	0.629987138
BRCA	Macrophage	-0.108172365	0.000680873
BRCA	Neutrophil	0.127506482	8.05E-05
BRCA	Dendritic Cell	0.124955526	0.000111775
CESC	Purity	0.180370567	0.002539254
CESC	B Cell	-0.040422627	0.502858927
CESC	CD8+ T Cell	0.030333703	0.617123167
CESC	CD4+ T Cell	0.006424279	0.915234122
CESC	Macrophage	-0.081933943	0.17390165
CESC	Neutrophil	0.144836901	0.015847902
CESC	Dendritic Cell	0.077842538	0.197291955
CHOL	Purity	-0.272785797	0.107474909
CHOL	B Cell	0.11543132	0.509053298
CHOL	CD8+ T Cell	0.041861425	0.81128713
CHOL	CD4+ T Cell	-0.185318127	0.28651131
CHOL	Macrophage	-0.097843045	0.576045961
CHOL	Neutrophil	-0.226826534	0.19007916
CHOL	Dendritic Cell	0.003885064	0.982328569
COAD	Purity	0.066697361	0.179295946
COAD	B Cell	0.07445627	0.135178273
COAD	CD8+ T Cell	0.118462325	0.016940135
COAD	CD4+ T Cell	-0.055302085	0.268641114
COAD	Macrophage	-0.014174433	0.776384257
COAD	Neutrophil	0.195638965	8.03E-05
COAD	Dendritic Cell	0.045335295	0.364615399
DLBC	Purity	0.038989992	0.806339113
DLBC	B Cell	0.458855029	0.055444268
DLBC	CD8+ T Cell	-0.150433594	0.515123328
DLBC	CD4+ T Cell	-0.468677107	0.032109135
DLBC	Macrophage	0.158817441	0.491697126
DLBC	Neutrophil	-0.118944148	0.607585222
DLBC	Dendritic Cell	0.165699283	0.472868896
ESCA	Purity	0.282664036	0.000115525
ESCA	B Cell	0.06238276	0.406773103
ESCA	CD8+ T Cell	-0.075381965	0.314540107
ESCA	CD4+ T Cell	-0.060384699	0.421994748
ESCA	Macrophage	-0.031745644	0.672257356
ESCA	Neutrophil	-0.091696122	0.220860645
ESCA	Dendritic Cell	-0.285561091	0.00010202
GBM	Purity	0.407749571	3.24E-18
GBM	B Cell	-0.127511543	0.00905861
GBM	CD8+ T Cell	0.029505271	0.547466225
GBM	CD4+ T Cell	-0.139601934	0.004241264
GBM	Macrophage	-0.113203936	0.020614287
GBM	Neutrophil	-0.039428156	0.421391606
GBM	Dendritic Cell	-0.065441567	0.181751611
HNSC	Purity	0.200795503	7.03E-06
HNSC	B Cell	0.019914375	0.664738004
HNSC	CD8+ T Cell	-0.002847264	0.95070157
HNSC	CD4+ T Cell	0.097651063	0.032438601
HNSC	Macrophage	-0.014437983	0.751621772
HNSC	Neutrophil	0.132217998	0.003744642
HNSC	Dendritic Cell	0.061254419	0.179408243
KICH	Purity	-0.068262864	0.586021713
KICH	B Cell	0.103443473	0.412210979
KICH	CD8+ T Cell	0.139336961	0.268300876
KICH	CD4+ T Cell	0.020212371	0.873029387
KICH	Macrophage	0.207247984	0.097619613
KICH	Neutrophil	-0.033774202	0.78940058
KICH	Dendritic Cell	0.088424019	0.483653474
KIRC	Purity	-0.096745476	0.037643999
KIRC	B Cell	0.110954877	0.017407119
KIRC	CD8+ T Cell	0.121041713	0.011234965
KIRC	CD4+ T Cell	0.251321695	4.67E-08
KIRC	Macrophage	0.186913677	6.88E-05
KIRC	Neutrophil	0.242193484	1.54E-07
KIRC	Dendritic Cell	0.215744076	3.42E-06
KIRP	Purity	-0.000169252	0.997837201
KIRP	B Cell	0.018116976	0.772981848
KIRP	CD8+ T Cell	-0.048159857	0.441150031
KIRP	CD4+ T Cell	-0.008691405	0.889505962
KIRP	Macrophage	-0.132677049	0.036408751
KIRP	Neutrophil	0.132910048	0.032845947
KIRP	Dendritic Cell	0.013537252	0.829341703
LGG	Purity	-0.106977432	0.019184714
LGG	B Cell	0.280824804	4.11E-10
LGG	CD8+ T Cell	0.335693107	4.70E-14
LGG	CD4+ T Cell	-0.026377734	0.565912988
LGG	Macrophage	0.020127429	0.662380671
LGG	Neutrophil	0.236589874	1.82E-07
LGG	Dendritic Cell	0.160866492	0.000425987
LUSC	Purity	0.254347347	1.71E-08
LUSC	B Cell	-0.058676312	0.203198282
LUSC	CD8+ T Cell	-0.089759319	0.050576869
LUSC	CD4+ T Cell	-0.061419558	0.18143712
LUSC	Macrophage	-0.269524191	2.20E-09
LUSC	Neutrophil	-0.094403595	0.03951073
LUSC	Dendritic Cell	-0.158300989	0.000541798
MESO	Purity	-0.070066494	0.521489946
MESO	B Cell	0.306201093	0.004615539
MESO	CD8+ T Cell	0.079129593	0.474305741
MESO	CD4+ T Cell	0.262636414	0.015797178
MESO	Macrophage	0.169430748	0.123376857
MESO	Neutrophil	-0.340073019	0.001550742
MESO	Dendritic Cell	0.398499253	0.000173793
OV	Purity	0.098952677	0.029504869
OV	B Cell	0.021391639	0.640143004
OV	CD8+ T Cell	-0.088942007	0.051486554
OV	CD4+ T Cell	0.068426781	0.134392749
OV	Macrophage	0.093776814	0.04000301
OV	Neutrophil	0.026115317	0.568159964
OV	Dendritic Cell	-0.002382816	0.95847384
PAAD	Purity	-0.001079226	0.988789518
PAAD	B Cell	0.130804983	0.08814112
PAAD	CD8+ T Cell	0.115714151	0.131777922
PAAD	CD4+ T Cell	-0.079288312	0.305498932
PAAD	Macrophage	0.03627186	0.63764629
PAAD	Neutrophil	0.15328286	0.045330335
PAAD	Dendritic Cell	0.283904415	0.000167867
PCPG	Purity	-0.002345717	0.975925886
PCPG	B Cell	0.158722657	0.040486682
PCPG	CD8+ T Cell	0.300894064	7.78E-05
PCPG	CD4+ T Cell	0.094493434	0.224491068
PCPG	Macrophage	0.248463007	0.001247452
PCPG	Neutrophil	0.017542771	0.821965951
PCPG	Dendritic Cell	0.056523339	0.468122944
PRAD	Purity	0.071063418	0.147440373
PRAD	B Cell	0.314249807	6.79E-11
PRAD	CD8+ T Cell	0.242292308	5.68E-07
PRAD	CD4+ T Cell	0.219277407	7.24E-06
PRAD	Macrophage	0.257964566	9.49E-08
PRAD	Neutrophil	0.283001347	4.60E-09
PRAD	Dendritic Cell	0.28005862	6.45E-09
READ	Purity	0.037454309	0.66041056
READ	B Cell	-0.007806723	0.927325611
READ	CD8+ T Cell	0.192976677	0.022842772
READ	CD4+ T Cell	-0.165064769	0.052154881
READ	Macrophage	-0.177337266	0.0367547
READ	Neutrophil	0.195649493	0.021463666
READ	Dendritic Cell	0.083896751	0.326135082
SARC	Purity	-0.040269113	0.530434818
SARC	B Cell	0.064603559	0.319955204
SARC	CD8+ T Cell	-0.042849002	0.508835697
SARC	CD4+ T Cell	-0.050137023	0.440398018
SARC	Macrophage	0.007663978	0.906969564
SARC	Neutrophil	-0.007717213	0.90493322
SARC	Dendritic Cell	0.125438393	0.051788003
SKCM	Purity	0.098390741	0.035290472
SKCM	B Cell	0.1053506	0.02575869
SKCM	CD8+ T Cell	0.128332808	0.007161062
SKCM	CD4+ T Cell	-0.033771367	0.47683067
SKCM	Macrophage	-0.001719392	0.970888385
SKCM	Neutrophil	0.163369782	0.000488239
SKCM	Dendritic Cell	0.151583465	0.001323491
STAD	Purity	0.121698605	0.017627321
STAD	B Cell	-0.239938458	3.14E-06
STAD	CD8+ T Cell	-0.166408931	0.001315684
STAD	CD4+ T Cell	-0.269287357	1.69E-07
STAD	Macrophage	-0.303780882	2.44E-09
STAD	Neutrophil	-0.106897831	0.039594962
STAD	Dendritic Cell	-0.209233606	4.87E-05
TGCT	Purity	-0.175275643	0.033108594
TGCT	B Cell	0.191147079	0.020385426
TGCT	CD8+ T Cell	0.253317105	0.001963209
TGCT	CD4+ T Cell	-0.190778037	0.021077533
TGCT	Macrophage	-0.132524433	0.109571405
TGCT	Neutrophil	-0.144970724	0.079784328
TGCT	Dendritic Cell	0.229801499	0.005266278
THCA	Purity	0.001927169	0.966094433
THCA	B Cell	0.261661619	5.49E-09
THCA	CD8+ T Cell	-0.029283449	0.519117073
THCA	CD4+ T Cell	0.123462789	0.006317259
THCA	Macrophage	0.148274293	0.001018871
THCA	Neutrophil	0.016297733	0.719498394
THCA	Dendritic Cell	0.082643508	0.068995413
THYM	Purity	-0.111862601	0.23188946
THYM	B Cell	0.639357415	1.92E-14
THYM	CD8+ T Cell	0.441956944	8.53E-07
THYM	CD4+ T Cell	0.326717538	0.000465655
THYM	Macrophage	0.474673478	9.52E-08
THYM	Neutrophil	-0.183745455	0.050354607
THYM	Dendritic Cell	0.496251296	1.97E-08
UCEC	Purity	0.074528897	0.202580751
UCEC	B Cell	-0.1605704	0.006225922
UCEC	CD8+ T Cell	-0.061010193	0.301303807
UCEC	CD4+ T Cell	-0.060975546	0.299897667
UCEC	Macrophage	-0.184532552	0.001540151
UCEC	Neutrophil	0.238881568	3.60E-05
UCEC	Dendritic Cell	-0.147392473	0.011681331
UCS	Purity	-0.015049401	0.913988995
UCS	B Cell	-0.106208887	0.449098022
UCS	CD8+ T Cell	0.012440365	0.929550022
UCS	CD4+ T Cell	-0.059171377	0.673849046
UCS	Macrophage	-0.26450177	0.055629669
UCS	Neutrophil	-0.079133658	0.573265384
UCS	Dendritic Cell	-0.103889753	0.459117583
UVM	Purity	-0.19964314	0.07970134
UVM	B Cell	0.059313412	0.613216783
UVM	CD8+ T Cell	0.245161297	0.031633874
UVM	CD4+ T Cell	-0.056516802	0.627730061
UVM	Macrophage	-0.146787397	0.247093855
UVM	Neutrophil	0.003752142	0.97416384
UVM	Dendritic Cell	-0.035503879	0.763939952
